# Supplementary material for: Low vaccination coverage of Greek Roma children amid economic crisis: national survey using stratified cluster sampling
Source: Eur J Public Health. 2016 Sep 30;27(2):318–24. doi: 10.1093/eurpub/ckw179 (PMC5439213; doi:10.1093/eurpub/ckw179)
Supplement: Supplementary Data [file ckw179_Supp.zip]

Archive with 3 entries (2 files):
- ckw179-suppl_data/
- ckw179-suppl_data/ejph-2016-04-om-0316-File006.docx
- ckw179-suppl_data/ejph-2016-04-om-0316-File007.docx
